# Supplementary material for: Impact of detecting potentially serious incidental findings during multi-modal imaging
Source: Wellcome Open Res. 2018 Aug 2;2:114. Originally published 2017 Nov 30. [Version 3] doi: 10.12688/wellcomeopenres.13181.3 (PMC6024231; doi:10.12688/wellcomeopenres.13181.3)
Supplement: Supplementary file 7 [file wellcomeopenres-2-16045-s0006.tgz]

Archive with 1 entries (1 files):
- 0e4468c4-7c06-4bf0-8ffb-488e7894937d.pdf
